# Supplementary material for: Genetic Variants, Bioactive Compounds, and PCSK9 Inhibitors in Hyper-LDL-Cholesterolemia: A GWAS and In Silico Study on Cardiovascular Disease Risk
Source: Nutrients. 2025 Apr 23;17(9):1411. doi: 10.3390/nu17091411 (PMC12073296; doi:10.3390/nu17091411)
Supplement: Supplementary file 1 [file nutrients-17-01411-s001.zip]

Archive with 1 entries (1 files):
- nutrients-3585701-supplementary.pdf
